# Supplementary material for: Novel 1,2-Bismethacrylate-3-Eugenyl Propane for Resin Composites: Synthesis, Characterization, Rheological, and Degree of Conversion
Source: Polymers (Basel). 2023 Mar 16;15(6):1481. doi: 10.3390/polym15061481 (PMC10053438; doi:10.3390/polym15061481)
Supplement: Supplementary file 1 [file polymers-15-01481-s001.zip]

Archive with 1 entries (1 files):
- polymers-2275083-supplementary.pdf
